# Supplementary material for: Jun Dimerization Protein 2 (JDP2) Increases p53 Transactivation by Decreasing MDM2
Source: Cancers (Basel). 2024 Feb 29;16(5):1000. doi: 10.3390/cancers16051000 (PMC10930919; doi:10.3390/cancers16051000)
Supplement: Supplementary file 1 [file cancers-16-01000-s001.zip]

Archive with 1 entries (1 files):
- cancers-2883545-supplementary.pdf
